# Supplementary material for: Identification of Suitable Reference Genes for Real Time Quantitative Polymerase Chain Reaction Assays on Pectoralis major Muscle in Chicken (Gallus gallus )
Source: PLoS One. 2015 May 28;10(5):e0127935. doi: 10.1371/journal.pone.0127935 (PMC4447422; doi:10.1371/journal.pone.0127935)
Supplement: S1 File — (XLS) [file pone.0127935.s001.xls]

## Sheet: Planilha1
			Average Ct Values
Sample	Days post hatch	Lysin Level	ACTA1	ACTB	B2M	EEF1	GAPDH	HMBS	HPRT1	IDHA	MRPS27	MRPS30	RPL5	TFRC	UBC	MT-CO2
1	21	1	15.09	22.195	24.73	20.48	17.46	27.26	25.065	16.505	24.99	26.21	20.375	28.325	19.49	16.78
2	21	1	13.365	20.91	23.855	18.78	17.18	25.64	23.52	15.195	23.765	24.72	18.97	31.515	16.61	15.27
3	21	1	13.915	21.235	24.58	19.555	17.265	26.42	24.13	15.885	24.335	25.545	19.12	31.745	17.475	15.515
4	21	1	13.875	21.425	24.76	19.445	16.93	26.245	23.865	15.435	24.27	25.445	19.35	29.885	17.665	15.645
5	21	2	14.315	21.135	23.125	19.74	17.61	26.45	24.4	16.155	24.465	25.895	20.07	26.14	19.19	16.74
6	21	2	13.62	21.985	25.15	20.025	17.83	26.83	23.67	15.52	24.565	25.63	19.675	32.81	18.3	16.14
7	21	2	13.405	20.865	23.35	19.19	16.385	25.79	23.455	15.17	23.56	25.01	19.35	31.18	17.23	15.345
8	21	2	13.865	20.86	23.76	19.24	16.885	26.06	24.23	15.155	24.12	25.08	19.445	31.51	18.56	15.175
9	21	3	13.605	21.74	24.55	19.84	17.115	26.175	23.76	15.32	24.445	25.485	19.255	29.235	17.11	15.965
10	21	3	13.34	21.165	24.07	19.265	16.88	25.79	23.5	14.9	23.935	24.845	19.055	31.305	17.375	15.515
11	21	3	13.595	21.245	23.99	19.53	17.21	26.3	24.025	15.55	24.21	25.35	19.275	31.895	17.18	16.065
12	21	3	13.67	21.075	24.745	18.875	17.155	26.135	25.61	15.455	23.86	25.005	18.555	31.48	21.85	15.395
13	21	4	13.555	21.695	23.865	20.19	17.08	26.16	24.275	15.25	24.255	25.37	19.825	31.595	17.3	15.825
14	21	4	14.055	22.15	24.405	20.18	17.36	26.45	24.085	15.665	24.81	26.1	19.58	28.48	19.105	16.33
15	21	4	13.72	21.205	23.55	19.58	16.995	26.415	24.2	16.045	24.505	25.97	19.295	27.645	17.45	15.52
16	21	4	12.86	20.875	22.73	19.3	16.14	25.655	23.655	14.975	24.055	25.41	18.95	25.295	17.045	15.51
17	35	1	13.415	21.565	22.575	19.405	17.14	25.94	23.625	15.855	24.675	25.465	19.35	26.96	16.82	17.705
18	35	1	13.21	19.56	22.06	18.39	17.05	25.465	23.4	15.335	24.12	25.17	19.03	26.725	17.155	15.955
19	35	1	13.785	22.745	22.885	19.695	17.57	26.925	24.115	16.36	25.015	26.325	19.21	28.03	19.22	17.15
20	35	1	13.565	21.755	23.005	20.425	17.115	26.27	24.3	15.365	24.83	26.145	19.575	27.385	17.735	16.8
21	35	2	13.69	20.725	23.195	19.485	17.285	26.195	23.97	16.12	24.7	26.12	19.43	27.145	17.335	16.98
22	35	2	13.205	18.3	20.47	17.63	16.01	25.045	23.01	15.285	23.545	24.365	18.51	25.35	16.615	15.26
23	35	2	14.41	22.38	23.435	21.105	18.13	27.005	25.085	16.305	25.525	26.935	20.095	28.26	18.93	17.52
24	35	2	14.5	22.005	23.505	20.315	17.605	27.12	25.07	16.33	25.425	26.495	20.135	27.71	18.065	17.125
25	35	3	13.315	21.36	23	19.88	16.54	26.225	24.21	15.255	24.51	25.635	19.255	27.49	17.79	16.4
26	35	3	12.37	19.36	20.95	18.465	14.665	24.96	22.605	15.325	23.295	24.31	18.26	24.24	17.305	15.155
27	35	3	15.585	23.5	24.365	21.685	19.64	28.32	25.935	17.92	26.33	27.65	20.905	29.63	19.345	19.09
28	35	3	15.135	22.87	24.575	21.07	19.1	27.405	25.425	17.075	26.025	26.94	20.635	28.225	19.12	17.815
29	35	4	16.275	24.315	26.59	21.55	19.465	29.31	26.42	18.23	26.605	28.75	21.285	30	18.87	19.45
30	35	4	14.12	23.115	23.695	20.32	18.06	27.2	24.42	16.555	25.445	26.84	19.635	29.79	17.59	17.655
31	35	4	14.045	23.095	22.675	20.615	17.88	26.64	24.27	16.15	25.115	26.315	19.545	28.85	17.715	16.885
32	35	4	14.595	22.155	23.595	20.75	17.37	27.23	25.29	16.27	25.34	26.715	20.42	28.83	18.725	17.875
33	42	1	13.16	21.06	22.155	19.88	16.3	25.985	24.13	15.195	24.405	25.635	19.155	28.07	17.9	16.62
34	42	1	13.44	21.02	22.35	19.525	16.405	25.825	23.785	15.375	24.15	25.71	19.13	27.105	17.73	16.51
35	42	1	14.12	22.21	23.085	20.37	17.505	26.47	24.285	16.14	25.065	26.27	19.28	28.985	18.125	16.71
36	42	1	13.38	22.02	23.235	19.855	16.415	26.245	24.38	15.345	24.785	26	19.19	28.285	16.945	16.68
37	42	2	14.33	20.155	21.34	18.57	16.86	25.56	23.39	16.955	24.25	25.02	18.9	27.71	18.5	16.2
38	42	2	13.655	21.2	22.01	19.93	16.245	26.705	24.065	16.135	24.63	25.66	19.635	27.87	19.165	16.495
39	42	2	13.14	21.36	22.425	19.625	16.215	25.805	23.815	15.195	24.48	25.685	19.345	28.045	18.31	16.245
40	42	2	14.925	21.17	22.935	20.59	17.835	26.755	24.94	16.425	25.655	26.97	20.25	28.11	19.73	18.03
41	42	3	13.92	21.38	22.4	19.88	16.355	26.265	24.405	15.705	24.99	26.175	19.735	28.49	18.135	17.07
42	42	3	14.2	21.7	22.67	20.405	18.05	26.93	24.98	16.87	25.56	26.61	19.595	27.145	20.045	17.895
43	42	3	13.665	21.465	22.25	19.925	17.005	26.16	24.465	15.695	25.09	26.255	19.56	29.12	18.3	16.7
44	42	3	13.105	20.36	22.03	19.265	15.675	25.545	23.61	15.035	24.2	25.465	19.225	26.555	17.385	16.185
45	42	4	13.315	19.35	22.12	17.98	16.335	25.28	23.365	15.235	24.115	25.31	18.75	26.03	17.11	15.755
46	42	4	13.375	21.665	22.435	20.05	16.735	26.295	24.3	15.51	25.02	25.89	19.14	28.055	17.95	16.69
47	42	4	13.715	21.155	22.505	19.58	17.235	25.875	23.915	15.695	24.98	25.535	19.105	27.26	17.93	17.575
48	42	4	14.29	20.825	22.585	19.745	17.425	26.485	24.735	16.46	25.06	26.31	19.845	27.805	19.02	17.415
49	8	Control	14.695	23.69	25.905	21.08	18.75	28.59	25.095	17.09	25.75	27.28	20.465	27.975	19.02	17.09
50	8	Control	13.86	22.43	27.125	19.94	18.135	27.26	24.975	16.24	23.905	25.77	19.27	31.51	17.89	15.28
51	8	Control	14.42	22.49	25.325	21.2	18.265	27.56	25.3	17.25	25.085	26.495	20.695	28.555	18.3	16.47
52	8	Control	14.62	22.45	26.315	20.66	18.215	28.18	23.92	17.135	25.14	26.95	20.555	27.27	19.255	16.325
